# Supplementary material for: Exploration of the gene fusion landscape of glioblastoma using transcriptome sequencing and copy number data
Source: BMC Genomics. 2013 Nov 22;14(1):818. doi: 10.1186/1471-2164-14-818 (PMC4046790; doi:10.1186/1471-2164-14-818)
Supplement: Supplementary file 1 — Additional file 1: Is a table listing RNA-seq depth of sequencing and clinical data for the Ivy Center cohort. (XLSX 15 KB) [file 12864_2013_5514_MOESM1_ESM.xlsx]

## Sheet: for paper
Sample	Tissue Diagnosis	Total reads	Reads mapped	Reads filtered	Reads uniquely aligned	multi-focal/butterfly	complete resection	fusion	Time to progression	Progression	KPS	MGMT PCR	MGMT IHC	IDH1 mutation	EGFR vIII
SN154	GBM	175410395	138948182	65084220	48492459	yes	yes	yes	94	Yes	100	unmethylated	0.4	wildtype	not detected
SN156-1	GBM	169120021	139683803	39465994	75314827	no	yes	no	NA	No	90	methylated	negative	wildtype	not detected
SN159	GBM	180372478	150450034	29107775	90359765	no	yes	yes	326	Yes	100	unmethylated	0.3	wildtype	detected
SN160	GBM	205186537	155827122	35014681	82461408	no	yes	no	102	Yes	90	unmethylated	0.8	wildtype	not detected
SN161	GBM	153463649	121291889	67276904	36023587	no	yes	yes	115	Yes	90	unmethylated	0.2	wildtype	not detected
SN162	GBM	161179322	127662776	64905216	41727218	no	yes	no	93	Yes	90	unmethylated	0.9	wildtype	not detected
SN163	GBM	141555372	109322658	58902391	33557246	no	yes	no	342	Yes	100	methylated	negative	wildtype	not detected
SN175	GBM	179443555	149182656	38767805	91363588	yes	no	no	29	Yes	70	unmethylated	20-30%	wildtype	not detected
SN179	GBM	178557357	139339101	73488198	43199868	yes	no	no	109	Yes	90	unmethylated	0.3	wildtype	not detected
SN183	GBM	184779480	155004166	41458293	80842214	no	yes	no	NA	No	100	methylated	negative	R132H	not detected
SN187	GBM	158831483	120100776	23377109	65974042	no	yes	yes	159	Yes	100	methylated	0.5	wildtype	not detected
SN191-1	GBM	171079759	142775038	32692270	78609199	yes	no	no	NA	No	70	unmethylated	0.2	wildtype	not detected
SN195-1	GBM	179802849	149207055	26994175	88461778	no	yes	yes	235	Yes	90	unmethylated	0.5	wildtype	detected
SN206	GBM	178481404	149185255	39268690	78963376	no	yes	no	NA	No	100	unmethylated	0.25	wildtype	detected
SN214	GBM	137437718	106203279	48117132	38684360	no	yes	yes	NA	No	NA	unmethylated	0.3	wildtype	not detected
SN217	GBM	146568522	113452184	61171941	32663686	yes	yes	no	92	Yes	80	unmethylated	0.5	wildtype	not detected
SN218	GBM	176623087	137910651	62804854	48800458	no	yes	yes	NA	No	NA	methylated	0.2	wildtype	detected
SN222	GBM	167609477	129684921	65147049	41830447	yes	yes	no	NA	No	NA	unmethylated	60-70%	wildtype	detected
SN234	GBM	166226083	124585331	16240275	75918519	yes	no	no	NA	No	100	NA	NA	wildtype	not detected
SN235	GBM	165569832	132466667	54094819	52748665	no	yes	no	NA	No	100	unmethylated	Tumor is weakly positive for MGMT by immunohistochemistry	wildtype	detected
SN238	GBM	163178245	127189733	19652721	77756460	no	no	yes	NA	No	NA	methylated	0.15	wildtype	not detected
SN242	GBM	149055743	116126396	25029234	68183480	no	yes	no	311	Yes	NA	unmethylated	NA	wildtype	not detected
SN245	GBM	138606476	103380410	20205636	56685355	no	yes	no	NA	No	NA	methylated	NA	wildtype	not detected
SN250	GBM	164504607	127871005	67688617	41152892	no	no	no	238	Yes	NA	unmethylated	0.7	wildtype	not detected
SN149	non tumor	165928915	133038875	22057097	81222294
SN191-2	non tumor	163320846	136874778	18745639	86467327
SN210-2	non tumor	149737195	123031237	19299156	74941945
SN215-2	non tumor	170794416	144285236	25655443	91463847
