# Supplementary material for: Exploration of the gene fusion landscape of glioblastoma using transcriptome sequencing and copy number data
Source: BMC Genomics. 2013 Nov 22;14(1):818. doi: 10.1186/1471-2164-14-818 (PMC4046790; doi:10.1186/1471-2164-14-818)
Supplement: Supplementary file 2 — Additional file 2: Contains details of Ivy Center fusions with predicted protein sequences. (GZ 9 MB) [file 12864_2013_5514_MOESM2_ESM.gz]

Archive with 15 entries (14 files):
- s2
- s2/creb1-pard3b.pdf
- s2/fgfr3-tacc3.pdf
- s2/figure2_mon2-mars.pdf
- s2/lancl2-rp11-745c15.pdf
- s2/mdm1.pdf
- s2/pik3c2b-dstyk.pdf
- s2/plekha6-pik3c2b.pdf
- s2/proteinsequences.docx
- s2/scfd2-clock.pdf
- s2/sec61g.pdf
- s2/slc35e3.pdf
- s2/yeats4-slc35e3.pdf
- s2/znf713_sn154.pdf
- s2/znf713_sn218.pdf
