# Supplementary material for: Exploration of the gene fusion landscape of glioblastoma using transcriptome sequencing and copy number data
Source: BMC Genomics. 2013 Nov 22;14(1):818. doi: 10.1186/1471-2164-14-818 (PMC4046790; doi:10.1186/1471-2164-14-818)
Supplement: Supplementary file 3 — Additional file 3: Contains output from TopHat software for the TCGA cohort. (GZ 5 MB) [file 12864_2013_5514_MOESM3_ESM.gz]

Archive with 1 entries (1 files):
- tophat.tar
