# Supplementary material for: Exploration of the gene fusion landscape of glioblastoma using transcriptome sequencing and copy number data
Source: BMC Genomics. 2013 Nov 22;14(1):818. doi: 10.1186/1471-2164-14-818 (PMC4046790; doi:10.1186/1471-2164-14-818)
Supplement: Supplementary file 4 — Additional file 4: Contains output from SnowShoes-FTD software for the TCGA cohort. (GZ 14 MB) [file 12864_2013_5514_MOESM4_ESM.gz]

Archive with 5 entries (4 files):
- snowshoes
- snowshoes/final_fusion_report_interpreted_new.txt
- snowshoes/final_fusion_report_RNA.txt
- snowshoes/Fusion_protein_results.txt
- snowshoes/mapping_good_for_primer_sequence_design_new.txt
