# Supplementary material for: Exploration of the gene fusion landscape of glioblastoma using transcriptome sequencing and copy number data
Source: BMC Genomics. 2013 Nov 22;14(1):818. doi: 10.1186/1471-2164-14-818 (PMC4046790; doi:10.1186/1471-2164-14-818)
Supplement: Supplementary file 7 — Additional file 7: Is a table listing fusion qPCR primers. (XLS 31 KB) [file 12864_2013_5514_MOESM7_ESM.xls]

## Sheet: Sheet2
Sample	Fusion Gene	Forward Primer	Reverse Primer
SN161	PIK3C2B-DSTYK	tcaccagtgctctcaaccag	tgaaaagttcaggggccata
SN195-1	PLEKHA6-PIK3C2B	agcacagccctctcctctct	tccagggacttccagtgttc
SN238	SLC35E3-YEATS4	gcttcttccgtgggacaata	acaggtgaagtgttcccaatg
SN214	MON2-MARS	tttgttttaaaagcagtcagtactct	caggacaccttgctgtttca
SN214	SCFD2-CLOCK	aaattgccgtggatgaactc	gactgagggaaggtgctctg
SN161	CREB1-PARD3B	ctagcactattgcccctgga	ctcaaaagcatctgggctct
SN187	FGFR3-TACC3	caactgcacacacgacctg	gggggtcgaacttgaggtat
SN161	LANCL2	gagcgctgcccgctgttgta	aggagcacaagtcccctggtaatgt
SN214	SLC35E3	actaccaggctccgatgtca	cttccttggcaccattgtct
SN214	SLC35E3-2	gatgtcatctgccatgttgc	taaagcccaagaggctctca
SN218	ZNF713	cgcagttggagctagaggaa	tatgcagaaagctggcattg
SN154	ZNF713	tttttctcaggaggggaaca	taagttgtggcaaggtggtg
SN214	MDM1F	tgctttctttaataagtgtttcaca	cctgatgacattgggaatga
SN159	SEC61G	gccttgggtcatactcaggtccg	gtcaggtgagcaactggttgggt
